# Supplementary material for: Photoresponsive Ru Complex–Gold Nanoparticle Hybrids for Theranostics: A Theoretical Study of Electronic Structure and Luminescence-Based Detection
Source: Molecules. 2025 Nov 16;30(22):4432. doi: 10.3390/molecules30224432 (PMC12655125; doi:10.3390/molecules30224432)
Supplement: Supplementary file 1 [file molecules-30-04432-s001.zip]

Archive with 1 entries (1 files):
- molecules-3946863-supplementary.pdf
